# Supplementary material for: Resolving the renal microenvironment: a 5-plex immunofluorescence workflow to quantify B-lineage cells in FFPE lupus nephritis biopsies
Source: Front Immunol. 2026 Mar 25;17:1774536. doi: 10.3389/fimmu.2026.1774536 (PMC13058706; doi:10.3389/fimmu.2026.1774536)
Supplement: Supplementary Table 1 — Individual slide analysis data. Individual slide analysis data of 5-plex immunolabeling on two FFPE TN and eight LN sections was performed as described in the Materials & Methods. Whole slide cell counts as a percentage of all tissue cells and as a spatial density per mm2 of tissue were generated for B cells, PCs, bona fide PBs, and permissively classified PBs. Bona fide PBs as a percentage of ASCs (PCs + PBs), and CD19 and CD79a marker status of selected cell populations, was also calculated. Selected individual slide data is also plotted in Figure 5. [file Table1.xlsx]

## Sheet: Sheet1
Clinical & Demographic Metadata					Sample Metadata					Technical Specs & Image Analysis			Raw Whole Slide Cell Counts																		Cell Frequencies
Diagnosis	Year of SLE/LN Diagnosis	Age at Collection (years)	Sex	Race or Ethnicity	Tissue	Sample Provider	Collection Method	Collection Year	Fixation. & Embedding	Whole Slide Image Name	Tissue area (pixels)	Tissue Area (mm2)	Total cell count	CD19+ B cell count (CD79a+/CD138-/CD19+)	CD19- B cell count (CD79a+/CD138-/CD19-)	Plasma cell count (CD138+/CD38+/Ki-67-)	CD79a+ plasma cell count (CD138+/CD38+/Ki-67-/CD79a+)	Atypical CD38-, CD79a+ plasma cell count (CD138+/CD38-/Ki-67-/CD79a+)	CD19+ plasma cell count (CD138+/CD38+/Ki-67-/CD19+)	CD19+, CD79a+ plasma cell count (CD138+/CD38+/Ki-67-/CD19+/CD79a+)	Permissive plasmablast count (CD38+/Ki-67+)	CD79a+ permissive plasmablast count (CD38+/Ki-67+/CD79a+)	CD19+ permissive plasmablast count (CD38+/Ki-67+/CD19+)	CD19+, CD79a+ Permissive plasmablast count (CD38+/Ki-67+/CD19+/CD79a+)	Bona fide plasmablast count (CD138+/CD38+/Ki-67+)	CD79a+ Bona fide plasmablast count (CD138+/CD38+/Ki-67+/CD79a+)	Atypical CD38-, CD79a+ plasmablast count (CD138+/CD38-/Ki-67+/CD79a+)	CD19+, CD79a+ bona fide plasmablast count (CD138+/CD38+/Ki-67+/CD19+/CD79a+)	CD19+ bona fide plasmablast count (CD138+/CD38+/Ki-67+/CD19+)	Other cell count	CD79a+, CD138- B cells (% all cells)	CD38+, CD138+, Ki-67- plasma cells (% all cells)	CD138+, CD38+, Ki-67+ bona fide plasmablasts (% all cells)	CD138+, CD38+, Ki-67+ bona fide plasmablasts (% ASCs)	CD79a+, CD138- B cells (per mm2 tissue)	CD138+, CD38+, Ki-67- plasma cells (per mm2 tissue)	CD138+, CD38+, Ki-67+ bona fide plasmablasts (per mm2 tissue)
Benign Tonsil	na	21	M	White	Tonsil 1	Avaden Biosciences	Excision	2013	FFPE	C6N-PL25_FL_250124-113907_SSF-SO_TN_sc2.ome.tiff	199173204	21.0384	248092	5529	85043	19677	16942	9785	195	192	3543	2588	88	81	3108	2588	1445	81	84	133686	0.365074	0.0793133	0.0125276	0.136406	4305.08	935.291	147.73
Benign Tonsil	na	38	F	Hispanic/Latino	Tonsil 2	Avaden Biosciences	Excision	2008	FFPE	C6N-PL25_FL_250124-113907_SSF-SO_TN_sc3.ome.tiff	334373404	35.3203	542154	48582	216696	12154	11083	11776	279	274	269	217	30	25	244	217	787	25	26	264080	0.489304	0.022418	0.000450057	0.0196806	7510.64	344.108	6.90821
Lupus Nephritis, Class IV	1996	27	M	White	Lupus Nephritis 1	Avaden Biosciences	Core Needle Biopsy	1996	FFPE	C6P-PL25_FL_250124-120617_SSF-SO_sc2.ome.tiff	10425505	1.10145	6780	0	33	78	46	3	0	0	2	2	0	0	2	2	0	0	0	6667	0.00486726	0.0115044	0.000294985	0.025	29.9604	70.8155	1.81578
Lupus Nephritis, Class IV	1996	39	F	Hispanic/Latino	Lupus Nephritis 2	Avaden Biosciences	Core Needle Biopsy	1996	FFPE	C6P-PL25_FL_250124-120617_SSF-SO_sc3.ome.tiff	44324112	4.6822	35496	93	2817	2373	1888	70	45	38	216	141	6	5	171	141	5	5	6	29906	0.0819811	0.0668526	0.00481744	0.067217	621.502	506.813	36.5213
Lupus Nephritis, Class III	2004	24	F	Black/African American	Lupus Nephritis 3	Avaden Biosciences	Core Needle Biopsy	2012	FFPE	C6Q-PL25_FL_250124-120746_SSF-SO_sc2.ome.tiff	22409684	2.36726	18114	0	131	529	320	8	2	2	19	10	0	0	15	10	1	0	0	17430	0.00723198	0.0292039	0.000828089	0.0275735	55.3382	223.465	6.33644
Lupus Nephritis, Class III/V	2004	42	M	Black/African American	Lupus Nephritis 4	Avaden Biosciences	Core Needle Biopsy	2004	FFPE	C6Q-PL25_FL_250124-120746_SSF-SO_sc3.ome.tiff	7032224	0.742937	5793	0	127	206	100	3	0	0	18	2	0	0	9	2	0	0	0	5437	0.021923	0.0355602	0.0015536	0.0418605	170.943	277.278	12.1141
Lupus Nephritis, Class IV	2001	67	M	White	Lupus Nephritis 5	Avaden Biosciences	Core Needle Biopsy	2001	FFPE	C6R-PL25_FL_250124-120856_SSF-SO_sc2.ome.tiff	19672244	2.07824	19508	0	395	561	365	35	0	0	18	6	0	0	15	6	0	0	0	18534	0.0202481	0.0287574	0.000768915	0.0260417	190.065	269.941	7.21766
Lupus Nephritis, Class IV	2004	62	M	Unknown	Lupus Nephritis 6	Avaden Biosciences	Core Needle Biopsy	2004	FFPE	C6R-PL25_FL_250124-120856_SSF-SO_sc3.ome.tiff	15270636	1.61328	15736	0	3	43	14	0	0	0	0	0	0	0	0	0	0	0	0	15690	0.000190646	0.00273259	0	0	1.85956	26.6537	0
Lupus Nephritis, Class IV/V	1984	67	F	Unknown	Lupus Nephritis 7	Avaden Biosciences	Core Needle Biopsy	1984	FFPE	C6T-PL25_FL_250124-121138_SSF-SO_sc2.ome.tiff	21630000	2.28502	13640	0	24	13	2	0	0	0	0	0	0	0	0	0	0	0	0	13603	0.00175953	0.000953079	0	0	10.5032	5.68924	0
Lupus Nephritis, Class IV/V	2012	21	F	Black/African American	Lupus Nephritis 8	Avaden Biosciences	Core Needle Biopsy	2012	FFPE	C6T-PL25_FL_250124-121138_SSF-SO_sc3.ome.tiff	1663088	0.175739	1624	1	126	4	2	1	1	1	9	0	0	0	0	0	0	0	0	1477	0.078202	0.00246305	0	0	722.664	22.7611	0
